# Supplementary material for: 4-(4-Hydroxy­phenyl­diazen­yl)­benzonitrile
Source: Acta Crystallogr Sect E Struct Rep Online. 2008 Feb 22;64(Pt 3):o618. doi: 10.1107/S1600536808004716 (PMC2960800; doi:10.1107/S1600536808004716)
Supplement: Supplementary file 2 [file e-64-0o618-Isup2.hkl]

# 
# h,k,l, Fc-squared, Fo-squared, sigma(Fo-squared) and status flag 
# 
data_I
_shelx_title ' 123 in Cc' 
_shelx_refln_list_code          4 
_shelx_F_calc_maximum      206.22 
_exptl_crystal_F_000       464.00 
_reflns_d_resolution_high  0.7701 
 
loop_ 
 _symmetry_equiv_pos_as_xyz 
 'x, y, z' 
 'x, -y, z+1/2' 
 'x+1/2, y+1/2, z' 
 'x+1/2, -y+1/2, z+1/2' 
 
_cell_length_a     6.5307 
_cell_length_b    10.7471 
_cell_length_c    15.8512 
_cell_angle_alpha  90.000 
_cell_angle_beta   93.540 
_cell_angle_gamma  90.000 
 
_shelx_F_squared_multiplier     1.000 
 
loop_ 
 _refln_index_h 
 _refln_index_k 
 _refln_index_l 
 _refln_F_squared_calc 
 _refln_F_squared_meas 
 _refln_F_squared_sigma 
 _refln_observed_status 
   2   0   0      245.66      253.76      8.99 o 
   4   0   0      581.30      557.56     26.89 o 
   6   0   0     1222.07     1329.49     59.08 o 
   8   0   0        3.64       12.64     13.87 o 
   1   1   0     1325.44     1155.96     41.74 o 
   3   1   0      341.21      366.00      7.51 o 
   5   1   0      132.91      130.27     11.38 o 
   7   1   0       49.96       53.61      9.69 o 
   0   2   0     5259.27     5667.50     51.39 o 
   2   2   0      721.45      725.15     34.95 o 
   4   2   0      145.24      150.10      8.61 o 
   6   2   0      814.22      839.27     28.11 o 
   8   2   0        7.08        9.40      8.54 o 
   1   3   0     2835.87     2817.75     26.80 o 
   3   3   0      912.18     1055.34     21.07 o 
   5   3   0        2.69        2.24      4.01 o 
   7   3   0       50.19       54.16     10.61 o 
   0   4   0     1352.55     1428.65     26.61 o 
   2   4   0       74.42       75.37      3.32 o 
   4   4   0       31.21       23.61      5.86 o 
   6   4   0      151.58      151.82     11.58 o 
   8   4   0        8.98       13.78     13.11 o 
   1   5   0      477.72      486.28     21.14 o 
   3   5   0      293.06      295.84     12.59 o 
   5   5   0       50.58       45.46      6.68 o 
   7   5   0        2.08        3.10      8.51 o 
   0   6   0      244.55      235.96     12.52 o 
   2   6   0       69.38       67.61      4.15 o 
   4   6   0      210.89      173.76     11.91 o 
   6   6   0        2.15       -2.04      4.30 o 
   1   7   0       78.20       71.41      7.31 o 
   3   7   0       18.01       25.98      4.34 o 
   5   7   0       28.30       27.13      7.41 o 
   7   7   0        0.33       13.24      9.92 o 
   0   8   0        9.13       21.18     12.83 o 
   2   8   0      485.45      469.10     12.39 o 
   4   8   0      254.65      242.86     14.64 o 
   6   8   0        4.36        6.89      6.59 o 
   1   9   0      153.76      138.04      7.99 o 
   3   9   0        0.01       -3.64      3.64 o 
   5   9   0        4.78       14.79      7.23 o 
   0  10   0        8.75        2.89     10.61 o 
   2  10   0      335.51      337.62     23.78 o 
   4  10   0        8.37       10.46      6.73 o 
   1  11   0       16.04       15.29      5.87 o 
   3  11   0        4.19        5.30      4.27 o 
   5  11   0       26.52       13.47      9.18 o 
   0  12   0        0.54       -6.49      9.18 o 
   2  12   0        1.60        3.65      5.83 o 
   4  12   0        9.10       -0.15      9.94 o 
   1  13   0       26.26       34.49     11.10 o 
   3  13   0        4.20       18.54     10.74 o 
  -7   1   1        2.77        6.76      6.47 o 
  -5   1   1       34.57       38.74      4.98 o 
  -3   1   1       61.58       60.32      3.84 o 
  -1   1   1      963.07      595.32     77.02 o 
   1   1   1       58.02       53.12      2.66 o 
   3   1   1      460.57      532.02     13.92 o 
   5   1   1      185.15      174.15     12.96 o 
   7   1   1       20.08       30.82     12.75 o 
  -8   2   1        1.26        4.74      7.93 o 
  -6   2   1       40.05       44.13      8.63 o 
  -4   2   1      794.84      780.29     64.91 o 
  -2   2   1      819.83      846.22     16.51 o 
   0   2   1    11326.17     9488.75     52.64 o 
   2   2   1      840.86      899.41     20.34 o 
   4   2   1      162.62      152.71     12.81 o 
   6   2   1      619.55      650.57     25.21 o 
   8   2   1        3.53       11.52      8.73 o 
  -7   3   1      109.09      133.55     14.63 o 
  -5   3   1       39.38       38.41      5.34 o 
  -3   3   1      368.39      417.47     11.81 o 
  -1   3   1     1747.38     1781.46     17.79 o 
   1   3   1     1336.49     1191.25     31.11 o 
   3   3   1      495.21      538.99     21.22 o 
   5   3   1       66.37       61.37      7.17 o 
   7   3   1       15.63       17.43      8.59 o 
  -8   4   1       27.04       50.20     14.66 o 
  -6   4   1       27.76       30.08      6.41 o 
  -4   4   1       76.61       74.54      7.10 o 
  -2   4   1     1590.44     1596.34     33.27 o 
   0   4   1      375.45      354.55     19.21 o 
   2   4   1      761.60      781.48     39.41 o 
   4   4   1        2.06        0.36      5.64 o 
   6   4   1      141.59      138.97     10.34 o 
   8   4   1        4.22       -2.44     10.57 o 
  -7   5   1        2.24        0.69      6.45 o 
  -5   5   1      238.33      256.36     13.37 o 
  -3   5   1      396.41      368.91     25.44 o 
  -1   5   1     1023.81     1060.79     14.36 o 
   1   5   1      420.16      428.50     10.69 o 
   3   5   1      161.42      172.53      6.55 o 
   5   5   1       21.29       30.32      6.19 o 
   7   5   1        1.35        6.53      6.19 o 
  -6   6   1       46.93       46.54      8.42 o 
  -4   6   1       25.36       24.67      4.65 o 
  -2   6   1      143.40      130.45      7.98 o 
   0   6   1      988.83     1021.40     33.87 o 
   2   6   1       55.59       57.68      4.00 o 
   4   6   1      901.70      934.33     32.69 o 
   6   6   1       30.33       29.47      7.77 o 
  -7   7   1        0.37       10.72     11.90 o 
  -5   7   1       38.95       49.42      7.42 o 
  -3   7   1        8.50       10.03      3.44 o 
  -1   7   1      245.76      243.65     12.93 o 
   1   7   1       86.11       84.32      4.26 o 
   3   7   1        8.02       10.64      3.41 o 
   5   7   1      115.79      126.90     10.09 o 
   7   7   1        0.63        8.72      8.50 o 
  -6   8   1       32.73       17.19     14.15 o 
  -4   8   1       30.66       42.74      7.14 o 
  -2   8   1     1186.79      990.59     57.63 o 
   0   8   1        1.18       -1.16      2.78 o 
   2   8   1      227.03      209.58     15.98 o 
   4   8   1      325.34      305.59     13.32 o 
   6   8   1        5.60        7.91     10.23 o 
  -5   9   1        0.01       -0.27      6.14 o 
  -3   9   1        9.61       12.97      7.82 o 
  -1   9   1       25.99       21.71      5.77 o 
   1   9   1       20.51       17.32      3.63 o 
   3   9   1        2.50       -2.62      4.13 o 
   5   9   1        2.94        7.02      6.50 o 
  -4  10   1        3.42        4.10      7.26 o 
  -2  10   1      143.72      121.72      9.43 o 
   0  10   1       12.41        8.95      5.33 o 
   2  10   1      130.21      139.51     10.89 o 
   4  10   1        9.10       12.89      7.22 o 
  -5  11   1        0.31        1.07      6.75 o 
  -3  11   1       12.15        5.04      5.64 o 
  -1  11   1        4.51        9.74      6.06 o 
   1  11   1       41.93       45.58      8.44 o 
   3  11   1       12.36        0.12      3.86 o 
   5  11   1       10.09       12.15     35.68 o 
  -4  12   1        7.66        7.52      9.30 o 
  -2  12   1       12.51       11.00      6.26 o 
   0  12   1        0.39       -0.23      5.78 o 
   2  12   1        0.38       10.29      6.26 o 
   4  12   1       12.88       19.93     10.79 o 
  -3  13   1        5.08       13.50     10.71 o 
  -1  13   1        8.44       20.22      8.13 o 
   1  13   1       38.36       49.88     10.33 o 
   3  13   1        2.54        0.83     12.28 o 
  -8   0   2        0.24       -6.84     12.19 o 
  -6   0   2        2.02        3.09      7.46 o 
  -4   0   2      515.96      499.36     47.92 o 
  -2   0   2       86.46       79.62      5.03 o 
   2   0   2      479.53      505.93     16.11 o 
   4   0   2      279.87      289.22     11.47 o 
   6   0   2       44.51       46.16     10.67 o 
   8   0   2        6.53       15.06     15.13 o 
  -7   1   2       29.20       34.68      9.22 o 
  -5   1   2       70.40       73.66      5.93 o 
  -3   1   2      140.12      141.44      5.37 o 
  -1   1   2     2266.31     2239.65     30.79 o 
   1   1   2      207.35      192.43      4.89 o 
   3   1   2     1567.55     1770.49     29.59 o 
   5   1   2       10.62       10.94      4.75 o 
   7   1   2        3.84        1.02      7.84 o 
  -8   2   2        1.63       -2.88      9.21 o 
  -6   2   2       64.69       63.69      9.81 o 
  -4   2   2      813.47      863.53     39.59 o 
  -2   2   2     1264.99     1222.15     38.98 o 
   0   2   2     2853.47     2875.77     21.09 o 
   2   2   2      682.60      711.62     12.41 o 
   4   2   2      273.76      274.05      8.12 o 
   6   2   2      166.47      172.47     11.13 o 
   8   2   2        8.62        2.66      7.88 o 
  -7   3   2       66.13       62.97     15.47 o 
  -5   3   2       11.88        6.62      5.26 o 
  -3   3   2      546.35      559.09     12.73 o 
  -1   3   2      181.55      186.33     10.34 o 
   1   3   2     2460.71     2195.87    116.79 o 
   3   3   2      834.17      889.93     15.44 o 
   5   3   2       75.65       95.44      8.16 o 
   7   3   2       11.18       29.74     18.25 o 
  -8   4   2       15.12       -0.26      9.75 o 
  -6   4   2        0.29       17.80      6.04 o 
  -4   4   2       78.11       70.37      5.99 o 
  -2   4   2      400.50      388.84     10.10 o 
   0   4   2     1673.37     1922.56     66.28 o 
   2   4   2      891.28     1053.77     22.76 o 
   4   4   2      200.09      196.97     13.54 o 
   6   4   2      136.91      152.56     11.97 o 
   8   4   2        3.18       -2.78      9.05 o 
  -7   5   2       14.76       16.15      9.28 o 
  -5   5   2      287.60      321.49     14.20 o 
  -3   5   2      160.51      150.57      6.05 o 
  -1   5   2     1020.13     1100.68     19.92 o 
   1   5   2        0.40       14.54      3.46 o 
   3   5   2       28.22       24.81      3.36 o 
   5   5   2       51.75       62.02      7.67 o 
   7   5   2       31.04       30.90      8.79 o 
  -6   6   2      103.50      103.69      9.99 o 
  -4   6   2       33.55       43.79      7.80 o 
  -2   6   2      316.14      303.51     10.44 o 
   0   6   2      453.12      494.91     21.18 o 
   2   6   2       74.31       93.52      9.04 o 
   4   6   2      779.36      696.78     35.98 o 
   6   6   2        2.44        6.89      7.34 o 
  -7   7   2        0.43        9.18      9.63 o 
  -5   7   2      226.02      219.33     11.96 o 
  -3   7   2        3.55        8.46      4.47 o 
  -1   7   2      103.45      120.07     10.87 o 
   1   7   2      506.91      503.47     12.36 o 
   3   7   2       43.09       45.04      5.66 o 
   5   7   2      152.48      135.73     10.15 o 
   7   7   2        3.31        4.52     12.10 o 
  -6   8   2       18.11       19.44      8.28 o 
  -4   8   2        7.98       -2.79      5.60 o 
  -2   8   2      186.31      181.57     14.68 o 
   0   8   2       32.78       28.66      4.49 o 
   2   8   2       10.09       16.09      4.86 o 
   4   8   2       62.78       70.94      9.95 o 
   6   8   2        0.74       -6.03      8.22 o 
  -5   9   2        1.26        4.49      7.79 o 
  -3   9   2       51.10       54.52      8.89 o 
  -1   9   2       51.90       51.92      6.25 o 
   1   9   2       35.18       45.25      5.22 o 
   3   9   2        5.72       10.39      4.11 o 
   5   9   2       29.45       27.56     10.39 o 
  -4  10   2       14.95       12.20      6.33 o 
  -2  10   2       45.50       41.80      6.60 o 
   0  10   2       10.83       16.95      5.04 o 
   2  10   2       63.08       60.83      7.58 o 
   4  10   2       12.63        0.82      7.44 o 
  -5  11   2        5.36        2.58      7.10 o 
  -3  11   2        5.30        4.60      6.54 o 
  -1  11   2        2.63       14.24      7.24 o 
   1  11   2       73.04       86.05      9.71 o 
   3  11   2       35.06       45.47      9.24 o 
   5  11   2        7.16        9.23     11.27 o 
  -4  12   2       25.52       18.15     10.19 o 
  -2  12   2       39.46       24.73      8.91 o 
   0  12   2        0.60       -7.36      7.36 o 
   2  12   2        1.16        1.12      5.92 o 
   4  12   2       14.62        8.33     11.54 o 
  -3  13   2        6.36        0.10      7.60 o 
  -1  13   2        0.15        7.96      6.96 o 
   1  13   2        4.17        4.23      7.06 o 
  -7   1   3      177.90      198.80     15.55 o 
  -5   1   3        4.40       11.71      7.48 o 
  -3   1   3      206.15      203.40     10.60 o 
  -1   1   3    12488.65    11921.86    521.93 o 
   1   1   3       55.62       46.77      3.94 o 
   3   1   3     1940.92     2134.75     28.81 o 
   5   1   3      310.37      281.69     14.74 o 
   7   1   3        0.24        9.63      7.00 o 
  -8   2   3        5.03        0.75      7.86 o 
  -6   2   3       85.50      105.78     10.56 o 
  -4   2   3      226.05      228.60     17.62 o 
  -2   2   3      343.84      308.46     11.62 o 
   0   2   3      177.30      177.84      6.51 o 
   2   2   3       25.50       25.62      2.52 o 
   4   2   3       34.80       31.72      3.54 o 
   6   2   3      102.31       98.90     11.71 o 
   8   2   3        0.09       -2.72      7.83 o 
  -7   3   3       77.60       87.09     11.87 o 
  -5   3   3       30.35       12.93      6.87 o 
  -3   3   3      321.68      336.66     13.75 o 
  -1   3   3       73.90       71.06      3.65 o 
   1   3   3     1971.20     1965.06     51.44 o 
   3   3   3      276.51      345.22     18.39 o 
   5   3   3       18.13       27.92      6.38 o 
   7   3   3       15.30       21.83      8.77 o 
  -8   4   3        4.97       18.36     11.23 o 
  -6   4   3        2.14       11.31      5.40 o 
  -4   4   3       73.63       81.09      6.35 o 
  -2   4   3      287.43      310.35     11.44 o 
   0   4   3     2730.50     2862.11     31.35 o 
   2   4   3      670.34      827.75     14.65 o 
   4   4   3      420.97      387.66     14.37 o 
   6   4   3      116.08      106.22      9.85 o 
  -7   5   3        6.00        1.24      6.51 o 
  -5   5   3       89.57       95.49      7.54 o 
  -3   5   3       53.76       53.27      3.59 o 
  -1   5   3      558.59      599.26     13.38 o 
   1   5   3      418.69      489.81     16.68 o 
   3   5   3       43.44       42.78      4.57 o 
   5   5   3       46.55       53.15      7.83 o 
   7   5   3      101.25      107.51     12.15 o 
  -6   6   3       22.05       13.52      6.13 o 
  -4   6   3       14.61       16.42      6.03 o 
  -2   6   3      192.42      191.02     10.61 o 
   0   6   3      134.98      159.13      4.77 o 
   2   6   3      323.44      357.40     11.83 o 
   4   6   3      206.63      192.18      8.21 o 
   6   6   3        3.16        2.29      7.56 o 
  -7   7   3        5.87       15.77     10.29 o 
  -5   7   3      301.03      283.05     19.65 o 
  -3   7   3       57.66       59.03      5.92 o 
  -1   7   3      107.54      108.32      6.79 o 
   1   7   3      570.05      521.87     26.70 o 
   3   7   3       64.62       66.98      5.40 o 
   5   7   3       88.78       96.80      9.07 o 
   7   7   3       38.71       29.93     12.47 o 
  -6   8   3       14.30        6.15      7.96 o 
  -4   8   3        8.48       26.04      9.35 o 
  -2   8   3       11.79       15.49      5.58 o 
   0   8   3       66.26       72.08      6.45 o 
   2   8   3       23.83       17.51      8.23 o 
   4   8   3        2.50        4.58      4.68 o 
   6   8   3        0.72       -6.95      9.76 o 
  -5   9   3       64.23       66.41     10.08 o 
  -3   9   3      182.45      169.45     11.31 o 
  -1   9   3        6.63       13.50      6.11 o 
   1   9   3     1081.97     1034.62     26.95 o 
   3   9   3       12.03        8.51      3.99 o 
   5   9   3       11.62       19.04      7.94 o 
  -4  10   3        2.10        0.12      6.26 o 
  -2  10   3       39.94       31.29      7.61 o 
   0  10   3       13.14       21.03      6.06 o 
   2  10   3       15.65       17.30      4.88 o 
   4  10   3        2.74       12.99      6.32 o 
  -5  11   3       12.79       16.80     10.79 o 
  -3  11   3       10.70        6.50      6.69 o 
  -1  11   3        2.04        4.53      4.45 o 
   1  11   3        3.85        8.29      6.21 o 
   3  11   3        3.19       14.80      9.16 o 
  -4  12   3        6.66       13.04      8.68 o 
  -2  12   3       11.39       11.67      7.06 o 
   0  12   3        6.87       16.28      7.32 o 
   2  12   3        0.55        5.76      6.94 o 
   4  12   3        3.04      -11.33     11.57 o 
  -1  13   3        2.09       -0.80      7.46 o 
   1  13   3        0.14       -3.67      6.87 o 
  -8   0   4        8.34        0.38     18.23 o 
  -6   0   4      159.24      136.25     17.70 o 
  -4   0   4      102.46       92.87      5.58 o 
  -2   0   4     1317.44     1276.05     41.50 o 
   0   0   4     4789.55     4035.01     87.76 o 
   2   0   4      647.50      641.59     15.76 o 
   4   0   4      189.82      183.61      9.75 o 
   6   0   4      109.03       92.40     27.37 o 
   8   0   4       11.46       36.26     15.81 o 
  -7   1   4      331.53      340.15     20.18 o 
  -5   1   4       76.31       72.33      5.49 o 
  -3   1   4      181.33      162.14      5.89 o 
  -1   1   4    42527.16    44060.29    603.19 o 
   1   1   4      356.06      305.95     27.10 o 
   3   1   4      421.79      430.87     10.89 o 
   5   1   4     1306.28     1191.98     55.69 o 
   7   1   4       10.93       16.52      7.13 o 
  -8   2   4       20.19       27.87     11.17 o 
  -6   2   4       11.24        8.20      7.22 o 
  -4   2   4      133.05      137.84      9.49 o 
  -2   2   4      240.03      242.76      7.53 o 
   0   2   4     2515.73     2584.13     24.99 o 
   2   2   4      649.17      704.41     16.76 o 
   4   2   4       43.63       49.36      5.03 o 
   6   2   4      240.43      223.68     12.22 o 
   8   2   4        9.95       17.52     14.33 o 
  -7   3   4      140.55      151.86     15.31 o 
  -5   3   4       25.91       39.11      7.68 o 
  -3   3   4       26.63       27.19      2.38 o 
  -1   3   4      354.40      330.82     13.19 o 
   1   3   4      374.35      399.70      7.71 o 
   3   3   4       74.23       56.72      5.96 o 
   5   3   4     1516.52     1606.69     33.87 o 
   7   3   4       17.04       22.82      7.99 o 
  -8   4   4        5.57        1.58     15.17 o 
  -6   4   4       22.98       22.82      7.17 o 
  -4   4   4      337.40      360.44     15.25 o 
  -2   4   4      648.86      714.01     31.22 o 
   0   4   4     1092.28     1117.66     37.44 o 
   2   4   4      962.86     1102.93     22.17 o 
   4   4   4       40.33       40.77      5.24 o 
   6   4   4        8.46        6.50      6.08 o 
  -7   5   4       14.13       20.03     11.03 o 
  -5   5   4       13.60       25.21      5.58 o 
  -3   5   4       26.29       27.32      3.14 o 
  -1   5   4      880.96      881.41     21.43 o 
   1   5   4      103.17       89.85      4.30 o 
   3   5   4      162.13      158.23      6.80 o 
   5   5   4       21.62       24.55      5.85 o 
   7   5   4       15.37       19.11      8.77 o 
  -6   6   4        9.99       11.90      9.44 o 
  -4   6   4       25.42       23.06      5.17 o 
  -2   6   4      202.95      210.59      8.64 o 
   0   6   4       31.01       34.50      4.43 o 
   2   6   4      183.37      169.73      8.45 o 
   4   6   4      158.07      132.33      6.99 o 
   6   6   4        4.39        2.73      5.66 o 
  -7   7   4        2.13       -4.80     11.81 o 
  -5   7   4      132.79      135.18     13.15 o 
  -3   7   4      305.07      289.84     22.09 o 
  -1   7   4        6.08        7.32      7.71 o 
   1   7   4      318.93      298.21      9.42 o 
   3   7   4      682.59      707.06     17.87 o 
   5   7   4        8.94       13.66      6.05 o 
   7   7   4       30.87       43.46     14.17 o 
  -6   8   4        3.61       -7.84      9.02 o 
  -4   8   4        5.56       15.38      7.41 o 
  -2   8   4      160.59      168.99      9.76 o 
   0   8   4      126.91      125.88      7.64 o 
   2   8   4        0.78        4.36      3.23 o 
   4   8   4        8.41       11.94      4.56 o 
   6   8   4        1.75       11.23     11.28 o 
  -5   9   4       37.34       41.33      8.83 o 
  -3   9   4      216.80      219.92     19.31 o 
  -1   9   4        5.76        7.62      4.72 o 
   1   9   4      402.24      420.06     15.64 o 
   3   9   4       46.37       47.31      5.30 o 
   5   9   4        2.19        6.98     11.02 o 
  -4  10   4        4.72        5.32      6.31 o 
  -2  10   4       10.32        7.30      4.61 o 
   0  10   4       31.89       44.73      6.38 o 
   2  10   4       10.31        4.17      6.39 o 
   4  10   4       40.83       42.96      8.09 o 
  -5  11   4        1.67        2.93     10.63 o 
  -3  11   4       31.64       28.53      8.86 o 
  -1  11   4        0.79       -4.25      6.60 o 
   1  11   4      100.62       83.65      8.23 o 
   3  11   4        2.27       11.18      8.90 o 
  -4  12   4        1.16        7.63      8.27 o 
  -2  12   4       45.04       43.38      7.93 o 
   0  12   4       36.81       38.14      9.28 o 
   2  12   4       12.56       29.24     11.14 o 
  -1  13   4        0.59        0.03      7.24 o 
   1  13   4        6.68        8.04      7.21 o 
  -7   1   5       20.30       23.75      8.27 o 
  -5   1   5      154.85      154.52      8.26 o 
  -3   1   5       95.27       87.68      5.63 o 
  -1   1   5     7106.24     6886.15    245.84 o 
   1   1   5      237.02      233.15      8.29 o 
   3   1   5      278.18      266.58      9.91 o 
   5   1   5      843.08      776.42     32.26 o 
   7   1   5        0.12        2.86     11.00 o 
  -8   2   5       16.70       30.68     11.05 o 
  -6   2   5        8.61       14.04      7.90 o 
  -4   2   5       54.12       53.33      7.14 o 
  -2   2   5        0.36        2.02      2.32 o 
   0   2   5      302.86      257.76     12.51 o 
   2   2   5      816.48      889.44     13.56 o 
   4   2   5      292.62      294.50     15.19 o 
   6   2   5       30.02       13.39      5.20 o 
  -7   3   5        1.75        5.46      6.78 o 
  -5   3   5      125.58      108.15      9.57 o 
  -3   3   5      644.62      658.24     22.19 o 
  -1   3   5      384.76      381.81     21.27 o 
   1   3   5      754.37      778.26     25.40 o 
   3   3   5      117.75      120.43      5.65 o 
   5   3   5      731.57      778.06     23.06 o 
   7   3   5       15.30       13.91     12.63 o 
  -6   4   5       37.13       32.80      5.61 o 
  -4   4   5      161.03      154.63      8.64 o 
  -2   4   5      669.40      624.24     16.58 o 
   0   4   5      222.56      213.82      6.19 o 
   2   4   5       96.88       96.20      6.67 o 
   4   4   5       68.44       62.36      6.69 o 
   6   4   5       14.05        4.81      5.27 o 
  -7   5   5       16.80        1.01      9.58 o 
  -5   5   5        6.32        9.29      6.50 o 
  -3   5   5       25.00       23.00      4.29 o 
  -1   5   5      685.05      699.02     28.94 o 
   1   5   5      270.32      250.37     11.93 o 
   3   5   5      765.82      742.22     16.54 o 
   5   5   5       29.04       35.37      9.31 o 
   7   5   5        0.86       -8.33      8.33 o 
  -6   6   5       46.16       46.84      8.02 o 
  -4   6   5       26.54       20.84      7.60 o 
  -2   6   5       76.20       86.22      7.74 o 
   0   6   5      122.91       96.73     10.21 o 
   2   6   5       33.45       29.43      4.61 o 
   4   6   5       38.00       35.46      4.98 o 
   6   6   5        0.24        8.30      6.65 o 
  -7   7   5       13.73       31.85     13.64 o 
  -5   7   5        4.48       -1.42      6.65 o 
  -3   7   5      467.67      467.37     20.04 o 
  -1   7   5       86.46       94.85      7.30 o 
   1   7   5       26.16       26.42      3.86 o 
   3   7   5      935.67      921.08     34.52 o 
   5   7   5       46.79       44.75      7.04 o 
  -6   8   5        5.91       13.55      8.21 o 
  -4   8   5        0.85        2.60      5.05 o 
  -2   8   5      114.96      125.08      8.81 o 
   0   8   5       25.04       27.84      5.06 o 
   2   8   5        3.29       -0.15      2.99 o 
   4   8   5       64.25       50.24      6.32 o 
   6   8   5        3.76      -10.22     10.22 o 
  -5   9   5        2.71        2.42      7.29 o 
  -3   9   5      317.31      305.17     14.96 o 
  -1   9   5        6.45        4.34      6.18 o 
   1   9   5      138.61      134.14     10.99 o 
   3   9   5       44.59       44.63      5.87 o 
   5   9   5        1.04        3.00      8.46 o 
  -4  10   5        2.11        8.62     11.15 o 
  -2  10   5        0.13        0.47      7.42 o 
   0  10   5       44.10       50.88      6.59 o 
   2  10   5        1.57        2.14      4.35 o 
   4  10   5       38.83       42.27     16.64 o 
  -3  11   5       19.10       17.49     15.14 o 
  -1  11   5        0.75       -3.29      5.36 o 
   1  11   5       71.44       51.57      7.45 o 
   3  11   5       41.34       58.45     11.74 o 
  -2  12   5        9.68       21.62      7.40 o 
   0  12   5        8.12       -1.87      6.28 o 
   2  12   5       10.76       18.32     10.15 o 
  -1  13   5        0.76        8.68      7.45 o 
   1  13   5       11.24       21.12     10.37 o 
  -8   0   6       21.69       45.55     32.95 o 
  -6   0   6        8.77       18.19     10.57 o 
  -4   0   6       36.16       36.14      5.42 o 
  -2   0   6     1937.16     1828.20     37.83 o 
   0   0   6       56.12       46.63      5.74 o 
   2   0   6     3294.41     4095.65    109.55 o 
   4   0   6       77.35       62.46     17.15 o 
   6   0   6        5.53       18.59      9.60 o 
  -7   1   6        5.17       11.03     10.93 o 
  -5   1   6      107.43       92.72     11.20 o 
  -3   1   6      101.67      111.92      5.96 o 
  -1   1   6      336.97      315.55      9.60 o 
   1   1   6      179.07      182.28     10.65 o 
   3   1   6      467.57      456.17     15.85 o 
   5   1   6       15.60        9.29      6.51 o 
   7   1   6       10.20       33.15      9.87 o 
  -8   2   6       19.13       16.65      9.96 o 
  -6   2   6       10.09       11.22      6.44 o 
  -4   2   6       87.10       95.99      9.02 o 
  -2   2   6      224.78      251.55     13.20 o 
   0   2   6      316.47      289.95      9.15 o 
   2   2   6     1547.04     1653.04     22.70 o 
   4   2   6       69.67       61.13      5.90 o 
   6   2   6       14.87        8.93      7.25 o 
  -7   3   6        9.37       13.07      7.64 o 
  -5   3   6      134.20      119.40      9.67 o 
  -3   3   6      307.69      304.61     14.56 o 
  -1   3   6       45.46       45.17      3.59 o 
   1   3   6      714.12      787.28     16.05 o 
   3   3   6       22.02       27.34      4.60 o 
   5   3   6      167.12      172.40      9.07 o 
   7   3   6        8.93        5.97      8.86 o 
  -6   4   6       13.65       12.62      5.82 o 
  -4   4   6       91.62       85.14      6.96 o 
  -2   4   6      178.08      163.81      5.21 o 
   0   4   6      475.85      502.05     14.42 o 
   2   4   6       22.26       24.47      3.18 o 
   4   4   6       13.31       13.52      3.85 o 
   6   4   6       30.47       39.90      8.54 o 
  -7   5   6       11.47       19.98     11.51 o 
  -5   5   6        1.73        7.31     10.70 o 
  -3   5   6       23.00       19.88      3.36 o 
  -1   5   6      650.00      681.19     16.73 o 
   1   5   6      479.91      517.85     10.95 o 
   3   5   6     1071.03     1029.49     34.57 o 
   5   5   6      148.51      131.01      8.24 o 
   7   5   6       23.25       50.57     12.07 o 
  -6   6   6      118.73      116.67     12.52 o 
  -4   6   6        5.44       10.19      6.51 o 
  -2   6   6      229.37      262.40     13.20 o 
   0   6   6       98.63      115.17      7.62 o 
   2   6   6       44.67       42.40      4.85 o 
   4   6   6      236.70      215.51      9.69 o 
   6   6   6       18.55       33.29      9.94 o 
  -7   7   6       17.44       18.95     11.27 o 
  -5   7   6       14.76       29.48      7.88 o 
  -3   7   6      166.22      173.88     10.26 o 
  -1   7   6       22.29       22.88      4.53 o 
   1   7   6        2.87        1.60      3.88 o 
   3   7   6      273.31      285.80     20.15 o 
   5   7   6       24.05       29.09     11.57 o 
  -6   8   6       27.28       29.31     11.26 o 
  -4   8   6       13.99       13.38      8.91 o 
  -2   8   6        7.16       10.78      7.90 o 
   0   8   6      210.47      237.72     11.95 o 
   2   8   6        3.19        1.03      2.96 o 
   4   8   6      126.45      115.48      9.40 o 
   6   8   6       12.97        8.55      9.87 o 
  -5   9   6        3.24       10.64      7.32 o 
  -3   9   6        2.09        2.51      4.42 o 
  -1   9   6       46.99       47.14      6.78 o 
   1   9   6       78.10       68.11      7.00 o 
   3   9   6        4.31        3.83      4.12 o 
   5   9   6        0.09       -7.32      7.32 o 
  -4  10   6        7.95        8.24     10.67 o 
  -2  10   6        5.91       13.01      5.57 o 
   0  10   6      100.96      100.19      8.49 o 
   2  10   6        8.74       14.85      8.00 o 
   4  10   6        4.12       -5.08      9.82 o 
  -3  11   6       22.56        8.34      6.90 o 
  -1  11   6        0.21        3.52      5.79 o 
   1  11   6        3.79        1.93      4.58 o 
   3  11   6       10.60       16.70      9.33 o 
  -2  12   6        0.13        2.72      8.39 o 
   0  12   6       16.60        4.77      7.41 o 
   2  12   6       24.84       46.74     14.93 o 
  -1  13   6        0.56       33.66     22.22 o 
   1  13   6       18.92       19.20     22.81 o 
  -7   1   7       22.14       15.37      8.27 o 
  -5   1   7       14.11       10.44      4.61 o 
  -3   1   7       23.18       21.06      3.46 o 
  -1   1   7      455.56      395.97     10.01 o 
   1   1   7       68.92       72.26      5.99 o 
   3   1   7       57.64       58.14      7.85 o 
   5   1   7       78.15       79.59      6.24 o 
   7   1   7        1.41       -7.70      7.70 o 
  -8   2   7       43.16       36.71     12.44 o 
  -6   2   7        2.60        0.27      5.93 o 
  -4   2   7       78.90       82.92     10.06 o 
  -2   2   7     1442.07     1491.16     26.10 o 
   0   2   7       98.29       88.34      6.51 o 
   2   2   7      887.77      917.74     23.42 o 
   4   2   7      252.06      247.13      9.36 o 
   6   2   7        0.90       14.95      9.23 o 
  -7   3   7        3.09        1.62      7.48 o 
  -5   3   7       33.39       34.73      8.94 o 
  -3   3   7       70.79       72.88      4.94 o 
  -1   3   7      999.37      975.52     15.81 o 
   1   3   7      106.76      111.73     12.23 o 
   3   3   7      285.05      246.04     18.01 o 
   5   3   7      324.02      285.67     11.65 o 
   7   3   7        3.44       -2.67      8.84 o 
  -6   4   7        0.66        4.50      5.78 o 
  -4   4   7       22.77       24.65      5.09 o 
  -2   4   7      123.76      124.39      8.92 o 
   0   4   7      699.47      743.77     18.07 o 
   2   4   7       36.74       29.99      7.20 o 
   4   4   7       73.21       60.08      5.46 o 
   6   4   7       68.75       83.47     12.54 o 
  -7   5   7        5.83       15.55     11.51 o 
  -5   5   7       23.82       38.74      7.03 o 
  -3   5   7      145.72      131.69     10.98 o 
  -1   5   7      302.18      337.48     11.77 o 
   1   5   7      438.41      475.28     29.62 o 
   3   5   7      421.36      409.74     14.38 o 
   5   5   7        9.26       13.14      5.39 o 
   7   5   7       16.57       25.39     12.70 o 
  -6   6   7       51.14       66.36     14.32 o 
  -4   6   7       10.70        8.06      5.34 o 
  -2   6   7       90.19       99.08      6.95 o 
   0   6   7        7.05        9.80      5.19 o 
   2   6   7       86.52       80.00      6.39 o 
   4   6   7       42.82       39.45      6.59 o 
   6   6   7      170.39      213.64     17.55 o 
  -5   7   7        2.41       -1.38      6.57 o 
  -3   7   7        3.86        3.14      6.51 o 
  -1   7   7       31.91       34.39      5.68 o 
   1   7   7       29.85       33.94      6.34 o 
   3   7   7       13.57       20.42      5.74 o 
   5   7   7        1.30       -0.88      7.72 o 
  -6   8   7       63.57       68.89     12.11 o 
  -4   8   7       83.73       78.13     10.91 o 
  -2   8   7        6.83       15.19      5.44 o 
   0   8   7      721.66      773.23     23.14 o 
   2   8   7       47.11       52.58      5.03 o 
   4   8   7       65.31       58.84      8.23 o 
   6   8   7       67.89       95.18     14.62 o 
  -5   9   7        2.59        4.97      9.53 o 
  -3   9   7       16.37       15.63      5.96 o 
  -1   9   7       15.50       21.11      5.85 o 
   1   9   7       56.99       57.46      6.96 o 
   3   9   7        1.36       -3.25      4.96 o 
   5   9   7        6.72        3.16      7.99 o 
  -4  10   7       22.31       19.00      9.17 o 
  -2  10   7        2.35       13.25      8.10 o 
   0  10   7      173.21      159.42     12.40 o 
   2  10   7        2.37       12.70      6.60 o 
   4  10   7        0.95      -14.64     16.11 o 
  -3  11   7        2.43        4.51      7.64 o 
  -1  11   7        1.08        2.24      6.12 o 
   1  11   7        7.04        6.98      6.26 o 
   3  11   7        9.51       16.85      8.62 o 
  -2  12   7        0.59       19.11      8.31 o 
   0  12   7        3.17        1.52      6.56 o 
   2  12   7        2.60       -3.53      8.95 o 
  -1  13   7        4.02        1.93      9.26 o 
  -8   0   8      122.20      101.89     22.91 o 
  -6   0   8       17.45       33.46     12.88 o 
  -4   0   8       35.97       36.64      6.70 o 
  -2   0   8    13717.67    13494.31    210.55 o 
   0   0   8       56.55       58.83      4.82 o 
   2   0   8      769.07      721.28     29.92 o 
   4   0   8     1015.91      902.72     45.13 o 
   6   0   8       14.07        5.95      6.07 o 
  -7   1   8       31.28       32.20     11.90 o 
  -5   1   8       13.67       15.88      7.51 o 
  -3   1   8       41.92       53.76      5.98 o 
  -1   1   8      272.95      270.70      7.52 o 
   1   1   8      370.47      367.83     18.33 o 
   3   1   8       68.76       57.74      5.47 o 
   5   1   8      188.17      165.49      8.48 o 
   7   1   8       23.54       11.44     18.58 o 
  -6   2   8       10.59       16.38      8.07 o 
  -4   2   8       16.82       19.41      4.76 o 
  -2   2   8     1508.84     1562.32     29.55 o 
   0   2   8      205.87      186.83     11.65 o 
   2   2   8       27.67       34.26      6.04 o 
   4   2   8     2165.91     2075.22     69.14 o 
   6   2   8       24.21       19.19      7.00 o 
  -7   3   8        2.61       16.61     10.10 o 
  -5   3   8       92.05       94.92      8.22 o 
  -3   3   8      116.25      115.40      6.40 o 
  -1   3   8      897.54      936.85     16.77 o 
   1   3   8      373.79      384.84     11.51 o 
   3   3   8       10.71       10.64      6.28 o 
   5   3   8      182.44      159.73     11.15 o 
   7   3   8        6.56       -2.44     22.17 o 
  -6   4   8        2.93       -4.84      6.97 o 
  -4   4   8        6.75        8.36      3.92 o 
  -2   4   8      103.91       92.82      4.90 o 
   0   4   8        9.52       11.20      2.47 o 
   2   4   8      107.53      115.00      8.95 o 
   4   4   8      393.66      372.83     18.84 o 
   6   4   8       16.93       18.06      8.87 o 
  -7   5   8        5.02        6.94      9.26 o 
  -5   5   8       14.69       23.47      6.10 o 
  -3   5   8      112.89      112.44     12.49 o 
  -1   5   8       63.25       73.09      6.08 o 
   1   5   8      226.42      233.80     10.15 o 
   3   5   8       77.78       86.88      8.41 o 
   5   5   8       10.80       21.46      9.01 o 
  -6   6   8       14.06       33.44     10.60 o 
  -4   6   8       51.35       53.80     10.64 o 
  -2   6   8       55.64       55.69      7.61 o 
   0   6   8        9.34       13.12      3.53 o 
   2   6   8      484.20      473.03     44.46 o 
   4   6   8        1.33       12.28      6.59 o 
   6   6   8        1.43       20.22     11.91 o 
  -5   7   8        1.78       14.26      8.21 o 
  -3   7   8       67.32       73.77      8.14 o 
  -1   7   8       20.18       24.23      5.99 o 
   1   7   8       42.97       42.74      5.37 o 
   3   7   8       98.78      113.50     11.83 o 
   5   7   8        0.97       15.24     16.37 o 
  -6   8   8       23.93       12.62      7.97 o 
  -4   8   8      105.14      137.03     13.19 o 
  -2   8   8        0.96        1.68      4.24 o 
   0   8   8       98.75      114.98      9.07 o 
   2   8   8      216.18      211.81     12.10 o 
   4   8   8        5.91       11.22      6.40 o 
  -5   9   8        0.73       11.33      8.69 o 
  -3   9   8       37.11       20.85     11.61 o 
  -1   9   8       37.78       45.76      7.09 o 
   1   9   8        2.25       20.85      6.76 o 
   3   9   8       25.36       33.28      7.97 o 
   5   9   8        6.50        7.56      8.49 o 
  -4  10   8       31.76       13.99      8.54 o 
  -2  10   8        1.71       11.12      6.80 o 
   0  10   8      243.59      245.74     13.01 o 
   2  10   8        1.88       -0.82      6.43 o 
   4  10   8        0.53       10.30     18.01 o 
  -3  11   8       13.78       35.28     16.52 o 
  -1  11   8        2.65       10.36      6.56 o 
   1  11   8        4.17        9.55      7.81 o 
   3  11   8       45.49       41.85     13.14 o 
  -2  12   8        0.95       -7.61      7.61 o 
   0  12   8        5.84        7.25      7.78 o 
   2  12   8        3.09       11.64     18.91 o 
  -7   1   9        2.09       10.09      9.16 o 
  -5   1   9        4.81        0.52      4.18 o 
  -3   1   9        7.83       14.53      6.00 o 
  -1   1   9       99.71       88.42      5.83 o 
   1   1   9      341.84      331.75      9.89 o 
   3   1   9       84.88       94.34     11.42 o 
   5   1   9       82.55       63.66     10.86 o 
   7   1   9        7.68       -5.93     11.48 o 
  -6   2   9       43.77       42.38     10.05 o 
  -4   2   9       92.29       88.49      6.51 o 
  -2   2   9      959.05      968.80     24.31 o 
   0   2   9      105.97       97.98      9.51 o 
   2   2   9      200.65      223.72      9.74 o 
   4   2   9      840.56      857.51     30.34 o 
   6   2   9        0.32       -0.47      5.79 o 
  -7   3   9        2.76        4.96      7.89 o 
  -5   3   9       50.85       47.21      6.46 o 
  -3   3   9       29.39       27.51      5.49 o 
  -1   3   9      111.80      109.86      5.62 o 
   1   3   9      172.95      165.56      7.83 o 
   3   3   9       79.57       71.31      6.91 o 
   5   3   9        9.88       11.29      6.50 o 
   7   3   9        1.32      -10.16     13.07 o 
  -6   4   9       11.51        6.27      5.69 o 
  -4   4   9       45.79       52.72      8.32 o 
  -2   4   9       40.15       39.96      4.25 o 
   0   4   9      372.62      376.55     15.58 o 
   2   4   9      136.02      133.16      8.67 o 
   4   4   9      555.01      561.55     23.50 o 
   6   4   9       29.35       37.22     10.44 o 
  -7   5   9       12.09       10.00     11.27 o 
  -5   5   9       20.97       16.93      9.45 o 
  -3   5   9       51.73       58.67      7.18 o 
  -1   5   9       12.34       19.60      4.43 o 
   1   5   9       46.58       58.68      6.84 o 
   3   5   9       70.75       73.54      8.07 o 
   5   5   9        0.95       -3.50      5.34 o 
  -6   6   9        0.57       17.05      8.70 o 
  -4   6   9       67.87       67.55      8.58 o 
  -2   6   9      160.62      174.12     10.12 o 
   0   6   9       18.21       15.44      4.16 o 
   2   6   9     1012.32     1098.29     34.78 o 
   4   6   9       11.35       12.94      6.46 o 
   6   6   9        7.57        7.46      7.87 o 
  -5   7   9        0.43        2.00      5.62 o 
  -3   7   9       80.37       97.99      9.04 o 
  -1   7   9       40.69       52.46      6.96 o 
   1   7   9        4.13        4.19      4.39 o 
   3   7   9      144.12      138.54     10.69 o 
   5   7   9        1.69        2.20      6.92 o 
  -6   8   9        0.76       -0.96      8.65 o 
  -4   8   9      162.18      165.39     20.17 o 
  -2   8   9        7.43        5.01      6.42 o 
   0   8   9       40.53       35.18      5.60 o 
   2   8   9      149.39      134.00     12.21 o 
   4   8   9       23.91       26.22      9.20 o 
  -5   9   9        0.13       17.94      9.06 o 
  -3   9   9        7.40       27.81     10.90 o 
  -1   9   9       16.76        8.26      5.71 o 
   1   9   9        1.89       16.95     11.56 o 
   3   9   9       16.58       22.24      7.73 o 
   5   9   9        8.31       -6.76     12.74 o 
  -4  10   9       17.29       27.15     10.52 o 
  -2  10   9        0.74       -0.31      6.41 o 
   0  10   9       68.38       61.72      9.86 o 
   2  10   9       11.29        7.53      7.44 o 
   4  10   9        1.43        0.44     22.08 o 
  -3  11   9        4.71        9.76      7.22 o 
  -1  11   9       19.66       24.90      8.69 o 
   1  11   9        0.45        1.23      7.46 o 
   3  11   9       12.39       -2.74      8.91 o 
  -2  12   9        0.62       16.74     12.11 o 
   0  12   9        1.17        5.40      9.29 o 
   2  12   9        9.83        5.22      9.27 o 
  -6   0  10       17.55        9.72     11.86 o 
  -4   0  10       10.76       18.68     15.37 o 
  -2   0  10       26.30       27.15      6.15 o 
   0   0  10       38.75       36.37      8.61 o 
   2   0  10      610.04      523.56     55.87 o 
   4   0  10       38.59       50.21     12.24 o 
   6   0  10        2.80       -0.92      8.89 o 
  -7   1  10        1.18        7.39      8.28 o 
  -5   1  10       14.10       12.54      4.66 o 
  -3   1  10      202.80      201.82      8.85 o 
  -1   1  10        6.30        9.56      5.45 o 
   1   1  10      891.10      859.07     38.74 o 
   3   1  10       22.10       31.70      8.70 o 
   5   1  10        3.43        1.13      5.97 o 
   7   1  10      110.70      176.41     25.04 o 
  -6   2  10       25.74       25.29      7.84 o 
  -4   2  10       59.75       60.93      6.02 o 
  -2   2  10       82.63       86.92      6.49 o 
   0   2  10       65.97       58.50      6.15 o 
   2   2  10       78.41       90.65      7.52 o 
   4   2  10       79.95       97.73      9.81 o 
   6   2  10       20.99       34.13     11.03 o 
  -7   3  10        1.12       10.20     10.04 o 
  -5   3  10       14.02       15.71      6.71 o 
  -3   3  10       10.84        4.19      3.65 o 
  -1   3  10      128.95      125.12      9.84 o 
   1   3  10      119.77      118.34      7.28 o 
   3   3  10       33.61       43.00      8.15 o 
   5   3  10       10.79       22.22      7.25 o 
  -6   4  10       15.69        7.13     12.57 o 
  -4   4  10        1.91        3.06      4.47 o 
  -2   4  10      194.65      166.17     12.00 o 
   0   4  10      243.87      243.93      9.87 o 
   2   4  10      376.53      373.75     15.08 o 
   4   4  10      267.75      280.35     14.27 o 
   6   4  10        5.85       -6.02     10.60 o 
  -7   5  10       16.10       25.72     11.97 o 
  -5   5  10        7.09        8.13     12.45 o 
  -3   5  10       59.21       57.21      6.84 o 
  -1   5  10        9.46       11.43      3.25 o 
   1   5  10       16.89       25.24      5.09 o 
   3   5  10       38.21       50.74      7.80 o 
   5   5  10       24.39       31.85      8.83 o 
  -6   6  10        2.30        6.23     11.70 o 
  -4   6  10       44.36       45.91     10.32 o 
  -2   6  10       31.08       36.03      7.85 o 
   0   6  10       59.06       50.17      7.57 o 
   2   6  10      437.77      450.72     17.78 o 
   4   6  10        6.39        9.07      6.03 o 
   6   6  10       18.40       12.37      9.09 o 
  -5   7  10        3.63       -2.06      6.43 o 
  -3   7  10       28.28       39.21      6.72 o 
  -1   7  10       74.39       72.71      7.25 o 
   1   7  10        1.75       11.85      7.25 o 
   3   7  10      100.53       94.23      9.64 o 
   5   7  10       22.52       51.67     11.66 o 
  -4   8  10        6.42       15.87      8.19 o 
  -2   8  10        4.78        4.32      5.80 o 
   0   8  10       12.72       19.59      9.34 o 
   2   8  10        2.46       -0.28      6.51 o 
   4   8  10        6.82       -1.70      5.74 o 
  -5   9  10        4.33       -0.99      7.77 o 
  -3   9  10        1.04        0.19      9.01 o 
  -1   9  10       22.01       33.09      9.06 o 
   1   9  10        3.34       -8.86      8.86 o 
   3   9  10       64.08       34.98     12.45 o 
  -4  10  10        3.14       -3.91      8.16 o 
  -2  10  10        4.30        3.54      6.12 o 
   0  10  10       31.98       34.82      8.81 o 
   2  10  10        4.03        7.09      7.06 o 
  -3  11  10        0.58        4.63      8.02 o 
  -1  11  10       39.50       41.30     11.44 o 
   1  11  10        7.06       18.60      8.92 o 
   0  12  10        3.72        8.73      8.95 o 
  -7   1  11        0.28       -1.91      7.72 o 
  -5   1  11        5.79       10.49      6.29 o 
  -3   1  11      296.95      293.94     13.09 o 
  -1   1  11        3.43        8.45      6.41 o 
   1   1  11      356.12      347.85     12.33 o 
   3   1  11      257.08      250.13     13.54 o 
   5   1  11        1.01       -0.07      6.04 o 
  -6   2  11        5.44       -5.65      5.80 o 
  -4   2  11        4.44        7.00      6.64 o 
  -2   2  11       32.58       34.23      5.17 o 
   0   2  11        3.74       -0.67      4.34 o 
   2   2  11       22.34       26.81      6.12 o 
   4   2  11      136.02      120.95     13.05 o 
   6   2  11        0.41        6.88     11.70 o 
  -7   3  11        0.00       -3.68      9.79 o 
  -5   3  11       11.62       14.55      5.72 o 
  -3   3  11       32.27       37.15      5.14 o 
  -1   3  11       52.69       50.98      4.41 o 
   1   3  11       27.24       27.78      8.75 o 
   3   3  11       25.13       45.33      9.06 o 
   5   3  11       11.21       17.48      6.42 o 
  -6   4  11        6.48       19.88     10.53 o 
  -4   4  11       17.92       30.02      8.13 o 
  -2   4  11      191.38      189.03      8.43 o 
   0   4  11       79.99       91.27      9.41 o 
   2   4  11      262.95      259.19     13.71 o 
   4   4  11       85.22       85.34     12.78 o 
   6   4  11        5.52       10.04     10.15 o 
  -5   5  11        2.35        4.36      6.71 o 
  -3   5  11       12.11       12.73      6.34 o 
  -1   5  11       65.75       64.98      4.84 o 
   1   5  11       33.49       48.12      6.58 o 
   3   5  11       19.18       28.55      7.04 o 
   5   5  11      105.81      111.81     11.40 o 
  -6   6  11        0.83        4.72      9.89 o 
  -4   6  11       12.03       12.01      6.87 o 
  -2   6  11        4.55       -0.14      4.38 o 
   0   6  11      118.45      100.69     10.32 o 
   2   6  11       44.38       54.58      9.19 o 
   4   6  11       20.24       23.84      7.95 o 
  -5   7  11       14.35        5.77      7.46 o 
  -3   7  11        6.85        6.29      8.66 o 
  -1   7  11       65.56       67.55      8.08 o 
   1   7  11       49.39       41.19      8.60 o 
   3   7  11       33.82       35.36      7.13 o 
   5   7  11       84.13       90.85     14.48 o 
  -4   8  11        8.63        4.70      7.62 o 
  -2   8  11        5.41        8.97      5.79 o 
   0   8  11       14.77       30.12      8.44 o 
   2   8  11       10.97       17.90      8.69 o 
   4   8  11        0.20        5.26      7.71 o 
  -3   9  11        0.83       -2.24      7.06 o 
  -1   9  11      265.78      274.23     18.28 o 
   1   9  11        0.98        2.44      6.73 o 
   3   9  11       16.29        8.44      8.29 o 
  -4  10  11        1.59       -4.54      9.83 o 
  -2  10  11        2.72       16.17      8.15 o 
   0  10  11        3.83       24.14      9.26 o 
   2  10  11        9.08       -0.79      6.85 o 
  -1  11  11        5.73        3.84      7.82 o 
   1  11  11        0.70       -2.82      8.05 o 
  -6   0  12        2.97        2.26      9.38 o 
  -4   0  12       13.52        7.44      7.61 o 
  -2   0  12       78.16       67.85      8.75 o 
   0   0  12       91.34       85.33     10.44 o 
   2   0  12       14.70       41.27     11.78 o 
   4   0  12      286.89      270.29     23.94 o 
   6   0  12       25.70       21.02     12.85 o 
  -7   1  12        2.59       -2.19      8.10 o 
  -5   1  12        4.07        8.28      7.68 o 
  -3   1  12     1102.81     1042.06     26.36 o 
  -1   1  12       10.96        5.70      3.60 o 
   1   1  12       51.76       54.95      6.40 o 
   3   1  12      451.31      430.79     21.71 o 
   5   1  12       12.80       18.46      8.19 o 
  -6   2  12        8.50       17.51      8.81 o 
  -4   2  12        1.66       13.23      4.92 o 
  -2   2  12      253.88      241.87     10.25 o 
   0   2  12      105.08       92.56     13.79 o 
   2   2  12       11.31       18.15      6.40 o 
   4   2  12      207.15      197.66     15.91 o 
   6   2  12       16.04        0.56      9.35 o 
  -5   3  12        2.07        9.15      6.52 o 
  -3   3  12      110.52      114.33      7.89 o 
  -1   3  12       15.24       16.72      4.35 o 
   1   3  12       10.80        9.71      4.55 o 
   3   3  12     1131.47     1062.22     54.34 o 
   5   3  12       10.50        4.98      8.56 o 
  -6   4  12       11.35       -0.78     13.55 o 
  -4   4  12       19.87       21.64      6.65 o 
  -2   4  12       60.85       64.91      6.23 o 
   0   4  12       79.54       87.09      7.47 o 
   2   4  12        1.96        8.05      5.17 o 
   4   4  12        5.61        8.64      5.94 o 
   6   4  12        6.57       14.00     13.34 o 
  -5   5  12        4.39       15.73      7.85 o 
  -3   5  12       17.00        7.47      5.21 o 
  -1   5  12        0.02       -0.06      3.04 o 
   1   5  12      164.64      165.42      9.66 o 
   3   5  12       25.73       25.26      6.83 o 
   5   5  12       14.29       16.30      9.28 o 
  -6   6  12        0.13        5.37     16.00 o 
  -4   6  12       46.10       49.87      9.08 o 
  -2   6  12        3.80        2.48      3.98 o 
   0   6  12       50.97       45.36      9.06 o 
   2   6  12      143.01      145.52     13.21 o 
   4   6  12        1.92       23.69      9.50 o 
  -5   7  12       27.56       17.52      8.87 o 
  -3   7  12        3.70        4.60      5.05 o 
  -1   7  12       15.95       15.50      7.10 o 
   1   7  12      216.81      226.66     23.42 o 
   3   7  12        0.85       -1.73      5.19 o 
   5   7  12       44.92       92.10     21.82 o 
  -4   8  12       13.40        9.28      7.51 o 
  -2   8  12        7.71        7.24      6.21 o 
   0   8  12        7.71        5.85      7.26 o 
   2   8  12        8.87       11.71     10.69 o 
   4   8  12        0.38        4.17      7.77 o 
  -3   9  12        0.88       12.87     13.87 o 
  -1   9  12       61.72       59.85     11.13 o 
   1   9  12        3.97       -2.59      6.62 o 
   3   9  12        0.33        5.98      8.32 o 
  -2  10  12        5.92        3.75      9.52 o 
   0  10  12        1.41        9.91      7.87 o 
   2  10  12       32.22       41.11     11.23 o 
  -1  11  12       31.25       36.40     11.01 o 
   1  11  12        0.06       10.66     12.84 o 
  -5   1  13        6.14       12.62      5.77 o 
  -3   1  13      103.81      113.13      8.56 o 
  -1   1  13        6.31        5.31      5.36 o 
   1   1  13       72.13       70.42      7.10 o 
   3   1  13      193.20      191.31     15.11 o 
   5   1  13        0.49       -1.69      6.29 o 
  -6   2  13       10.92        2.34      7.79 o 
  -4   2  13        1.14       -2.37      4.17 o 
  -2   2  13        7.11       10.13      8.80 o 
   0   2  13      102.22      112.31     10.44 o 
   2   2  13       44.00       45.86      7.89 o 
   4   2  13       20.71       29.76      8.84 o 
   6   2  13        4.13       -3.70     10.38 o 
  -5   3  13       13.90       12.56      5.40 o 
  -3   3  13       94.29       96.53      9.45 o 
  -1   3  13       60.60       61.01      5.75 o 
   1   3  13        1.81        4.10      6.43 o 
   3   3  13      509.07      486.77     37.02 o 
   5   3  13       10.70        7.40      7.90 o 
  -6   4  13        6.44       -4.82      8.07 o 
  -4   4  13        9.36       16.57     11.40 o 
  -2   4  13        7.39       11.20      3.70 o 
   0   4  13        2.57        7.10      6.70 o 
   2   4  13       66.08       75.74      8.03 o 
   4   4  13       11.43        4.84      6.97 o 
  -5   5  13        3.69       13.53      7.61 o 
  -3   5  13       22.74       28.58      6.56 o 
  -1   5  13       45.23       58.30      6.67 o 
   1   5  13      355.21      352.59     17.09 o 
   3   5  13       78.48       85.74      9.93 o 
   5   5  13        4.53       11.82     10.37 o 
  -4   6  13        3.27       -1.38      5.64 o 
  -2   6  13        3.15        5.53      7.79 o 
   0   6  13        0.42       14.26      9.80 o 
   2   6  13       14.36       23.03      6.67 o 
   4   6  13        3.00        8.06      6.33 o 
  -5   7  13       35.12       30.36      9.67 o 
  -3   7  13        6.83       11.01      5.85 o 
  -1   7  13        5.45        4.27      8.24 o 
   1   7  13      189.56      182.82     26.26 o 
   3   7  13       12.41       14.11      9.61 o 
  -4   8  13       15.61       13.61      9.62 o 
  -2   8  13       11.21       11.58      7.15 o 
   0   8  13        0.78        0.07      7.63 o 
   2   8  13       14.98        2.17      8.19 o 
   4   8  13        4.18       -3.65     10.01 o 
  -3   9  13        0.38        2.11     10.05 o 
  -1   9  13        6.40        9.01      9.51 o 
   1   9  13        3.45       12.60     13.38 o 
   3   9  13        3.50       -0.72      8.13 o 
  -2  10  13        9.80       -3.19      9.86 o 
   0  10  13        0.88       -6.13      7.87 o 
   2  10  13       23.49       20.15     12.42 o 
  -6   0  14        5.54       20.04     14.54 o 
  -4   0  14       91.40       80.12     11.52 o 
  -2   0  14        3.27        3.77      7.52 o 
   0   0  14      489.88      422.29     27.57 o 
   2   0  14       28.14       39.74     14.39 o 
   4   0  14        8.04       16.15     11.94 o 
  -5   1  14        6.04        9.51      7.53 o 
  -3   1  14        4.50       12.49      6.03 o 
  -1   1  14        8.17        7.98      3.70 o 
   1   1  14       81.60       99.13     11.74 o 
   3   1  14        7.29        4.18      6.85 o 
   5   1  14        5.50        1.86      8.50 o 
  -6   2  14        2.02       13.59      9.85 o 
  -4   2  14        4.11        0.40      4.45 o 
  -2   2  14        5.32        9.53      4.42 o 
   0   2  14       64.52       63.36      9.28 o 
   2   2  14        3.80       -0.51      7.71 o 
   4   2  14        5.97        7.05      7.68 o 
  -5   3  14        1.90        1.32      5.45 o 
  -3   3  14        3.87       -0.72      4.86 o 
  -1   3  14       30.44       41.23      6.80 o 
   1   3  14       37.14       52.21      7.60 o 
   3   3  14       19.57       17.78      8.80 o 
   5   3  14        6.75        8.26     10.45 o 
  -6   4  14        2.16       14.50     14.01 o 
  -4   4  14        5.49        6.52      5.88 o 
  -2   4  14       15.97       21.25      5.96 o 
   0   4  14        1.42       -4.37      6.23 o 
   2   4  14       10.57        6.29      8.24 o 
   4   4  14        2.15        3.16      7.64 o 
  -5   5  14        3.80       11.23      7.54 o 
  -3   5  14       28.78       35.54      7.69 o 
  -1   5  14       50.88       56.22      9.63 o 
   1   5  14      233.64      237.72     13.41 o 
   3   5  14       88.17       98.07     10.95 o 
   5   5  14       18.43       16.37     17.39 o 
  -4   6  14       15.13       19.85      7.89 o 
  -2   6  14        6.09        1.54      6.72 o 
   0   6  14        0.63       -4.01      8.59 o 
   2   6  14       35.96       35.04      9.64 o 
   4   6  14        6.19        8.69     17.65 o 
  -3   7  14        0.62       11.12      8.34 o 
  -1   7  14        8.04        3.91     11.19 o 
   1   7  14       22.31       38.34      9.48 o 
   3   7  14        5.28        9.01     13.34 o 
  -4   8  14        1.35       -1.66      9.48 o 
  -2   8  14        9.22        3.32      7.49 o 
   0   8  14        1.30        0.58      8.10 o 
   2   8  14       58.45       72.12     21.26 o 
  -3   9  14        1.23       -7.22     11.02 o 
  -1   9  14       13.79        3.79      8.06 o 
   1   9  14        2.02        1.47      7.55 o 
   0  10  14        1.78       -5.99      8.79 o 
  -5   1  15        0.40       -1.75      6.91 o 
  -3   1  15       12.20        8.66      5.15 o 
  -1   1  15        0.43        4.46      4.88 o 
   1   1  15        1.46        1.06      8.20 o 
   3   1  15       62.78       74.39     12.60 o 
   5   1  15        0.54       -0.39      9.06 o 
  -6   2  15        1.84       13.66     11.45 o 
  -4   2  15       45.66       24.71      6.08 o 
  -2   2  15        0.75       -1.84      5.32 o 
   0   2  15       46.25       60.35      8.28 o 
   2   2  15       92.60       83.20     14.17 o 
   4   2  15        0.68       15.44      9.14 o 
  -5   3  15        0.66       -2.75      7.55 o 
  -3   3  15       21.50       24.59      5.87 o 
  -1   3  15        1.93       10.80      8.43 o 
   1   3  15       77.31      105.15     10.18 o 
   3   3  15       57.75       46.35     14.42 o 
   5   3  15        1.20        1.61      8.60 o 
  -4   4  15        2.05        8.30      7.26 o 
  -2   4  15       11.48       16.82      7.17 o 
   0   4  15        8.23       12.74      6.22 o 
   2   4  15       20.19       30.61     13.25 o 
   4   4  15       18.89       25.21     10.67 o 
  -5   5  15        4.39        6.12      8.92 o 
  -3   5  15        7.81        7.96      7.39 o 
  -1   5  15       41.37       51.42      9.42 o 
   1   5  15       30.81       16.57      6.25 o 
   3   5  15        8.17       15.71      8.65 o 
  -4   6  15        0.73       10.14      9.56 o 
  -2   6  15        5.49        8.83      7.41 o 
   0   6  15       15.28       28.10     10.39 o 
   2   6  15        8.63        5.35     10.21 o 
   4   6  15       87.84       59.71     20.91 o 
  -3   7  15        0.54       -1.21      9.50 o 
  -1   7  15        4.83        7.42      7.12 o 
   1   7  15        5.31       11.18      8.24 o 
   3   7  15        1.14        7.85     12.04 o 
  -2   8  15       59.76       52.49     11.81 o 
   0   8  15        6.15       -3.09      9.37 o 
   2   8  15        6.85        7.44      8.35 o 
  -1   9  15        7.65        0.27      7.62 o 
   1   9  15        0.27        5.74      8.77 o 
  -4   0  16      207.36      188.43     17.81 o 
  -2   0  16        1.27       10.13     11.69 o 
   0   0  16       16.98       19.08     10.79 o 
   2   0  16       65.16       71.75     18.28 o 
   4   0  16        3.11      -11.94     14.78 o 
  -5   1  16        1.23        1.23      7.21 o 
  -3   1  16       17.21       13.64      5.72 o 
  -1   1  16       25.16       21.23      6.29 o 
   1   1  16        6.60       -7.56      7.56 o 
   3   1  16       83.20      100.18     14.39 o 
  -4   2  16       75.53       60.41     12.98 o 
  -2   2  16        0.14       -0.20      8.39 o 
   0   2  16        1.18       19.38     16.80 o 
   2   2  16      349.05      381.02     23.76 o 
   4   2  16        5.42        5.95     22.08 o 
  -5   3  16        0.93       12.14      8.96 o 
  -3   3  16       46.09       44.08      7.57 o 
  -1   3  16       17.02       13.48      6.28 o 
   1   3  16        3.32        0.45      6.74 o 
   3   3  16       56.22       55.44     11.66 o 
  -4   4  16        5.13       -7.35      8.46 o 
  -2   4  16        0.53        2.51      7.30 o 
   0   4  16       26.36       30.59      7.60 o 
   2   4  16      165.51      165.12     16.97 o 
   4   4  16        6.71        0.71      8.07 o 
  -3   5  16        2.94       -1.68      6.22 o 
  -1   5  16       10.78       11.54      7.02 o 
   1   5  16       18.55       27.28      8.59 o 
   3   5  16        3.51        4.67      7.68 o 
  -4   6  16        1.88       19.36      9.94 o 
  -2   6  16        1.55       -8.05     11.73 o 
   0   6  16       93.47      114.84     14.66 o 
   2   6  16        1.54       -3.50     12.13 o 
  -3   7  16        1.42       -5.89      8.73 o 
  -1   7  16        8.74       -1.42      8.29 o 
   1   7  16       22.20       10.87      9.10 o 
  -2   8  16        2.31        7.10      9.14 o 
   0   8  16       11.78        8.40      8.70 o 
  -5   1  17        0.24       -5.15      9.48 o 
  -3   1  17        3.67       11.74      6.72 o 
  -1   1  17       18.61        8.07      9.06 o 
   1   1  17        2.86       14.64     16.05 o 
   3   1  17       18.29       22.60     11.55 o 
  -4   2  17       22.77       21.03     10.25 o 
  -2   2  17        8.42        8.59      7.07 o 
   0   2  17        3.33        5.68      7.28 o 
   2   2  17       99.13      100.46     14.48 o 
   4   2  17        0.56        0.55     10.73 o 
  -3   3  17        0.24        4.77      9.83 o 
  -1   3  17        8.80        4.10      5.95 o 
   1   3  17        4.34       15.43      9.04 o 
   3   3  17        1.81       15.01     11.65 o 
  -4   4  17        7.96        8.65     13.98 o 
  -2   4  17       13.76       15.32      8.93 o 
   0   4  17       57.87       75.00     13.12 o 
   2   4  17      134.94      119.37     15.29 o 
  -3   5  17        0.35        2.47      8.19 o 
  -1   5  17        0.39        0.69     15.51 o 
   1   5  17       31.68       12.09     10.42 o 
   3   5  17        0.93       28.97     14.12 o 
  -2   6  17        4.01        7.79      7.77 o 
   0   6  17       81.77      105.58     14.85 o 
   2   6  17        5.91        8.24     25.85 o 
  -1   7  17        0.66        4.66     10.99 o 
   1   7  17        8.81       18.16     22.67 o 
  -4   0  18        1.73        2.60     14.12 o 
  -2   0  18        4.24       -5.48     18.14 o 
   0   0  18       35.98       43.11     35.20 o 
   2   0  18        1.50       -4.37     21.95 o 
  -3   1  18        0.64        2.28      7.31 o 
  -1   1  18       61.19       54.05     11.04 o 
   1   1  18        7.87        3.45     10.11 o 
   3   1  18        0.43       11.21     16.24 o 
  -4   2  18        0.05        7.72     10.49 o 
  -2   2  18        1.90        2.66      8.22 o 
   0   2  18        3.11       10.48      7.91 o 
   2   2  18        3.71        4.01      9.06 o 
  -3   3  18        1.63        1.76      8.12 o 
  -1   3  18        0.48       -5.14      7.47 o 
   1   3  18        1.71      -10.78     10.78 o 
   3   3  18        1.82      -10.46     10.46 o 
  -2   4  18       10.42       14.03      9.16 o 
   0   4  18       50.86       60.69     16.32 o 
   2   4  18       31.46       26.14     10.92 o 
  -3   5  18        1.93        2.05      8.96 o 
  -1   5  18        0.22        2.48      9.99 o 
   1   5  18        6.67      -11.69     11.69 o 
  -2   6  18        4.38        2.79      7.03 o 
   0   6  18       21.49       28.78     21.47 o 
  -3   1  19        0.09       14.33     12.92 o 
  -1   1  19        5.87       -4.44      7.93 o 
   1   1  19       15.38        4.22     10.57 o 
  -2   2  19        0.02        0.82     12.12 o 
   0   2  19        5.07        4.04      9.47 o 
   2   2  19       20.87        2.40     10.04 o 
  -3   3  19        0.88        4.78     14.23 o 
  -1   3  19        4.51       -8.54     10.88 o 
   1   3  19       20.85       26.51     11.43 o 
  -2   4  19        4.74        1.66     12.12 o 
   0   4  19       11.36       22.96     12.84 o 
  -1   5  19        3.32       -1.12     12.96 o 
  -2   0  20        6.98       28.55     25.20 o 
   0   0  20        2.18       46.31     21.00 o 
  -1   1  20        0.78       -7.79     10.84 o 
   1   1  20       27.86       28.50     13.82 o 
  -2   2  20        3.68        1.49     14.00 o 
   0   2  20        1.09        0.86     10.76 o 
  -1   3  20        1.45       -9.68     14.14 o 
                                                 
